# Supplementary material for: Lysinuric protein intolerance exhibiting renal tubular acidosis/Fanconi syndrome in a Japanese woman
Source: JIMD Rep. 2023 Sep 7;64(6):410–6. doi: 10.1002/jmd2.12392 (PMC10623098; doi:10.1002/jmd2.12392)
Supplement: Supplementary file 1 — Table 1. Results of urinary amino acid analysis at age 15. [file JMD2-64-410-s001.xlsx]

## Sheet: S_Table1
Table1. Results of urinary amino acid analysis at age 15
amino acid	urinary amino acid (μg/g・Cr)	normal range (μg/g・Cr)
Phosphoserine	Inseparable	55.1-158.8
Taurine	1933.7	50.3-2367.4
Aspartic acid	TR	TR
Hydroxyproline	3494.8	ND
Threonine	6626.2	TR-392.9
Serine	8505.1	50.4-746.9
Asparagine	6578.2	1.5-330.1
Glutamic acid	320	TR
Glutamine	24027.4	22.6-684
Sarcosine	141.7	TR-44.9
α-Aminoadipic acid	219.4	3.7-61.4
Proline	27204.5	ND
Glycine	71408	TR-2572.6
Alanine	26075.4	59.5-501.7
Citrulline	4173.7	9.7-36
α-Aminobutyric acid	ND	TR-23.3
Valine	1033.1	TR-103.2
Cystine	1798.8	20-84.1
Methionine	Inseparable	3.4-54.3
Cystathionine	43.4	6.3-33.3
Isoleucie	178.2	TR-44.2
Leucine	246.8	11.4-91.5
Tyrosine	1309.7	32.6-188.7
Phenylalanine	962.2	9.1-113.2
β-Alanine	473.1	TR-105.5
β-Amino-iso-butyric acid	726.8	TR-1902
γ-Aminobutyric acid	ND	TR-13.6
Tryptophan	Inseparable	17.6-156.8
Hydroxylysine	TR	TR-56.7
Ornithine	964.5	TR-50.7
Lysine	7954.2	TR-467.2
1-Methylhistidine	720	TR-872.3
Histidine	5305.1	151.4-1907.9
3-Methylhistidine	285.7	107.6-267.1
Arginine	3542.8	TR-42.5
Homocystine	ND	ND
ND, not detected; TR, trace
