# Supplementary material for: Lysinuric protein intolerance exhibiting renal tubular acidosis/Fanconi syndrome in a Japanese woman
Source: JIMD Rep. 2023 Sep 7;64(6):410–6. doi: 10.1002/jmd2.12392 (PMC10623098; doi:10.1002/jmd2.12392)
Supplement: Supplementary file 2 — Table 2. Results of urinary and plasma amino acid analysis and ammonia level at age 45. [file JMD2-64-410-s002.xlsx]

## Sheet: S_Table2
Table2. Results of urinary and plasma amino acid analysis and ammonia level at age 45
amino acid	urinary amino acid (μg/g・Cr)	normal range (μg/g・Cr)	plasma amino acid (μg/L）	normal range (μg/L）
Phosphoserine	182.609	55.1-158.8	5.2	5.0-11.0
Taurine	563.768	50.3-2367.4	25.4	40.0-93.0
Aspartic acid	ND	TR	ND	0.0-3.0
Hydroxyproline	1211.59	ND	29	0.0-23.0
Threonine	3800	TR-392.9	118.1	67.0-190.0
Serine	3639.13	50.4-746.9	114.8	72.0-160.0
Asparagine	3139.13	1.5-330.1	91.1	45.0-97.0
Glutamic acid	485.507	TR	124.2	12.0-63.0
Glutamine	16594.2	22.6-684	903.3	420.0-700.0
Sarcosine	ND	TR-44.9	ND	0.0-0.0
α-Aminoadipic acid	214.493	3.7-61.4	ND	0.0-0.0
Proline	8588.41	ND	335.1	78.0-270.0
Glycine	31115.9	TR-2572.6	864.3	150.0-350.0
Alanine	23872.5	59.5-501.7	1280.8	210.0-520.0
Citrulline	2875.36	9.7-36	116.9	17.0-43.0
α-Aminobutyric acid	311.594	TR-23.3	26.1	8.0-27.0
Valine	1828.99	TR-103.2	206.8	150.0-310.0
Cystine	1363.77	20-84.1	46.2	29.0-49.0
Methionine	69.5652	3.4-54.3	25.3	19.0-40.0
Cystathionine	44.9275	6.3-33.3	ND	0.0-0.0
Isoleucie	286.957	TR-44.2	68.2	40.0-110.0
Leucine	397.101	11.4-91.5	102.8	78.0-180.0
Tyrosine	913.043	32.6-188.7	45.3	40.0-90.0
Phenylalanine	1007.25	9.1-113.2	67	43.0-76.0
β-Alanine	186.957	TR-105.5	2.1	0.0-0.0
β-Amino-iso-butyric acid	365.217	TR-1902	9.3	0.0-0.0
γ-Aminobutyric acid	ND	TR-13.6	ND	0.0-0.0
Tryptophan	108.696	17.6-156.8	13.9	37.0-75.0
Hydroxylysine	ND	TR-56.7	ND	0.0-0.0
Ornithine	692.754	TR-50.7	23.7	30.0-100.0
Lysine	5594.2	TR-467.2	150.4	110.0-240.0
1-Methylhistidine	160.87	TR-872.3	1.9	0.0-23.0
Histidine	3272.46	151.4-1907.9	99.1	59.0-92.0
3-Methylhistidine	420.29	107.6-267.1	8.3	0.0-6.0
Arginine	1556.52	TR-42.5	44.5	54.0-130.0
plasma ammonia (μg/dL)	normal range (μg/dL)
14	30.0-86.0
ND, not detected; TR, trace
