# Supplementary material for: Lysinuric protein intolerance exhibiting renal tubular acidosis/Fanconi syndrome in a Japanese woman
Source: JIMD Rep. 2023 Sep 7;64(6):410–6. doi: 10.1002/jmd2.12392 (PMC10623098; doi:10.1002/jmd2.12392)
Supplement: Supplementary file 3 — Table 3. Clinical and renal pathological features of previously‐reported patients with lysinuric protein. [file JMD2-64-410-s003.xlsx]

## Sheet: S_table3
Supplemental table 3. Clinical and renal pathological features of previously-reported patients with lysinuric protein intolerance.
Patient Number	Age (years)		Sex	SLC7A7 variant	Renal symptoms at the latest follow-up					Renal biospy				Ref.
	At latest follow up	At biopsy			Tubular dysfunction	Fanconi syndrome	CKD	Nephrotic syndrome		Glomerular	Tubulointerstitial	Immunofluorescence	Ultrastructure
1	24	NA	M	NA	NA	NA	NA	NA		Glomerulosclerosis	Tubulointerstitial nephritis	ns	NA	[1]
2	10	10	F	NA	-	-	+	-		Thick wire-loop leasions in glomerular capillaries Diffuse glomerulonephritis	Tubuli contained homogenous material	Deposits of IgG and IgM in glomerular capillary basement membranes	Extensive intramembranous and mesangial electron-dense deposit	[2]
3	13	13	F	NA	-	-	-	Hypoalbuminemia (2.9 g/dL)		Hypercellular	Calcium deposition in distal tubules and collecting ducts	IgG, IgM, IgA, and C3 negative	Small mesangial deposits
4	7	7	F	NA	-	-	+	-		Slightly hypercellularity Narrowed capillaries Thickened basement membranes	Tubuli contained granular, PAS-positve material	Heavy membranous deposits of IgG, IgM, IgA, C3, C1q, light chains of kappa and lambda immunoglobulin	Subepithelial and mesangial large electron-dense deposite Proliferation of Bowman's epithelium Tubuloreticular structures in the glomerular endothelial cells
5	3	3	M	NA	-	-	-	Hypoalbuminemia (1.8 g/dL)		Slight hypercellularity	Calcium deposition in collecting ducts	Mesangial deposits IgG, IgM, kappa, lambda light chain, and fibronectine	Mesangial electron-dense deposits
6	25	NA	F	NA	Proximal	+	+	-		Both normal and sclerosed glomeruli	NA	NA	Hypertrophy and lipid inclusions in the endothelial cells Thickening of the basal membrane with subendothelial deposition of electronlucent material	[3]
7	21	21	F	NA	NA	NA	NA	NA		Few segments of mesangial hypercellularity Focal thickening of glomerular basement membranes Double contour glomerular capillary walls and spikes	Patchy areas of tubular necrosis and tubular microcalcification	All immunoglobulins in glomerular capillary walls and in the mesangium C1q and C3 in glomerular capillary walls	Subepithelial, subendothelial and mesangial electron dense deposits, with foci of mesangial interposition	[4]
8	10	10	M	NA	-	-	-	+		Thickening of the basement membrane Occasional deposition of subendothelial dense deposits	NA	Granular deposits of IgG, IgM, and C3 in the glomerular capillary wall	Multiple electron-dense deposits in the glomerular capillary wall in most capillary loops	[5]
9	3	NA	F	c.726G>A (p.Trp242*)	+	+	-	+		NA	NA	NA	Vacuolization and sloughing of the apical brush border in proximal tubular cells	[6]
10	9	NA	F	c.726G>A (p.Trp242*)	-	+	-	-		NA	Vacuolation and sloughing of the brush border in proximal tubular epithelial cells	Negative	NA	[7]
11	9	9	F	c.726G>A (p.Trp242*)	Proximal	-	+	-		Normal	Intratubular calcium salt plugs No evidence for fibrosis or inflammation	Negative	ns	[8]
12	37	26	M	c.753G>C (p.Glu251Asp) c.1185_1188del	Proximal	-	+	Nephrotic range proteinuria		Normal	Chronic tubulo-interstitial nephritis, interstitial calcifications	Negative	ns
13	35	34	M	c.753G>C (p.Glu251Asp) c.1185_1188del	Proximal	-	+	Nephrotic range proteinuria		Acellular, Congo red positive glomerular deposits	Chronic tubulo-interstitial nephritis, fibrosis	Negative	ns
14	14	14	M	NA	-	-	-	+		Diffuse glomerulonephritis; mesangial, endothelial and membranous deposits; double contours	No evidence for fibrosis, inflammation or tubular abnormalities	IgG, IgA, IgM, C3, C1q membranous and mesangial	ns
15	14	13	F	NA	Proximal	-	+	-		Normal	Chronic tubulointerstitial nephritis, peritubular capillaritis, focal lymphoplasmocytic infiltrates, interstitial and tubular calcifications	Negative	ns
16	NA	39	F	c.749A>T (p.Glu250Val) c.998+1G>T	+	-	+	-		Glomerular infiltration and ischemia with concurrent signs of interstitial infiltration and fibrosis	NA	Low quantities deposits of IgG, IgA, C3, κ and λ light chains, and fibrin	Podocyte injury, subendothelial and mesangial fibrils	[9]
17	47	18	F	c.1417C>T (p.Arg473*)	Proximal Distal	+	+	-		Obsolescent Thickening capillary walls Increasing mesangial areas	PAS-positive granules and large vacuoles in proximal tubular epithelial cells Distal tubule dilation Protein casts and cellular casts Calcification in the interstitium	Negative	Glomerular basement membrane thickness Increase of mesangial matrices Podocyte injury Large lysosomes in proximal tubular epithelial cells Tubular basement membrane changes	Our case
M, Male; F, Female; CKD, Chronic Kidney Disease; na, not available; ns, non specified; RTA; Renal Tubular Acidosis
References
[1] DiRocco M, Garibotto G, Rossi GA, et al. Role of haematological, pulmonary and renal complications in the long-term prognosis of patients with lysinuric protein intolerance. Eur J Pediatr. 1993;152(5):437–440.
[2] Parto K, Kallajoki M, Aho H, et al. Pulmonary alveolar proteinosis and glomerulonephritis in lysinuric protein intolerance: case reports and autopsy findings of four pediatric patients. Hum Pathol. 1994;25(4):400-7.
[3] Parenti G, Sebastio G, Strisciuglio P, et al. Lysinuric protein intolerance characterized by bone marrow abnormalities and severe clinical course. J Pediatr. 1995;126(2):246-251.
[4] McManus DT, Moore R, Hill CM, et al. Necropsy findings in lysinuric protein intolerance. J Clin Pathol. 1996;49(4):345-7.
[5] Parsons H, Snyder F, Bowen T, Klassen J, Pinto A. Immune complex disease consistent with systemic lupus erythematosus in a patient with lysinuric protein intolerance. J Inherit Metab Dis. 1996;19(5):627-634.
[6] Benninga MA, Lilien M, de Koning TJ, et al. Renal Fanconi syndrome with ultrastructural defects in lysinuric protein intolerance. J Inherit Metab Dis. 2007;30(3):402-403.
[7] Riccio E, Pisani A. Fanconi syndrome with lysinuric protein intolerance. Clin Kidney J. 2014;7(6):599-601.
[8] Estève E, Krug P, Hummel A, et al. Renal involvement in lysinuric protein intolerance: contribution of pathology to assessment of heterogeneity of renal lesions. Hum Pathol. 2017;62: 160-169.
[9] Ijzermans T, Meijden W, Hoeks M, et al. Improving a Rare Metabolic Disorder Through Kidney Transplantation: A Case Report of a Patient With Lysinuric Protein Intolerance. Am J Kidney Dis. 2023;81(4):493-496.
